# Supplementary material for: A putative N-terminal nuclear export sequence is sufficient for Mps1 nuclear exclusion during interphase
Source: BMC Cell Biol. 2015 Feb 27;16:6. doi: 10.1186/s12860-015-0048-6 (PMC4373099; doi:10.1186/s12860-015-0048-6)
Supplement: Additional file 1: Table S1. — The primers used in this paper. [file 12860_2015_48_MOESM1_ESM.xlsx]

## Sheet: Sheet1
Name	mutations	primer sequence	usage
pNES1-1	IALRNLNL to AALRNLNL	5-TCGACATGCTGGAAGCCGCCCTGCGGAATTTAAACCTCCAAG-3	SalI and BamHI restriction emzyme used to clone the pNES1 mutants into the C-terminal of EGFP.
		5-GATCCTTGGAGGTTTAAATTCCGCAGGGCGGCTTCCAGCATG-3
pNES1-2	IALRNLNL to IAARNLNL	5-TCGACATGCTGGAAATTGCCGCCCGGAATTTAAACCTCCAAG-3
		5-GATCCTTGGAGGTTTAAATTCCGGGCGGCAATTTCCAGCATG-3
pNES1-3	IALRNLNL to IALRNANL	5-TCGACATGCTGGAAATTGCCCTGCGGAATGCCAACCTCCAAG-3
		5-GATCC TTGGAGGTTGGCATTCCGCAGGGCAATTTCCAGCATG-3
pNES1-4	IALRNLNL to IALRNLNA	5-TCGACATGCTGGAAATTGCCCTGCGGAATTTAAACGCCCAAG-3
		5-GATCCTTGGGCGTTTAAATTCCGCAGGGCAATTTCCAGCATG-3
Mps1mutNES1-1	IALRNLNL to AALRNLNL	5-CCA CTA GAA ATG CTG GAA ATT GCC GCG CGG AAT TTA AAC-3	Generation of mutation in pNES1 by quickchange method.
		5-GTT TAA ATT CCG CGC GGC AAT TTC CAG CAT TTC TAG TGG-3
Mps1mutNES1-2	IALRNLNL to IAARNLNL	5-CCA CTA GAA ATG CTG GAA GCT GCC CTG CGG AAT TTA AAC-3
		5-GTT TAA ATT CCG CAG GGC AGC TTC CAG CAT TTC TAGTGG-3
Mps1mutNES1-3	IALRNLNL to IALRNANL	5-GAA ATT GCC CTG CGG AAT GCA AAC CTC CAA AAA AAG CAG CTG C-3
		5-GCA GCT GCT TTT TTT GGA GGT TTG CAT TCC GCA GGG CAA TTT C-3
Mps1mutNES1-4	IALRNLNL to IALRNLNA	5-GAA ATT GCC CTG CGG AAT TTA AAC GCC CAA AAA AAG CAG CTG C-3
		5-G CAG CTG CTT TTT TTG GGC GTT TAA ATT CCG CAG GGC AAT TTC-3
Mps1mutNES1	IALRNLNL to AAARNANA	5-GAA ATT GCC CTG CGG AAT GCA AAC GCC CAA AAA AAG CAG CTG C-3
		5-GCA GCT GCT TTT TTT GGG CGT TTG CAT TCC GCA GGG CAA TTT C-3
		5-CCA CTA GAA ATG CTG GAA GCT GCC GCG CGG AAT GCA AAC GCC-3
		5-GGC GTT TGC ATT CCG CGC GGC AGC TTC CAG CAT TTC TAG TGG-3
